# Supplementary material for: Notes on the systematics of Cuscutasect.Subulatae (subg. Grammica) with the description of Cuscutamantiqueirana, a new species from Brazil
Source: PhytoKeys. 2021 Oct 26;184:27–44. doi: 10.3897/phytokeys.184.69037 (PMC8563699; doi:10.3897/phytokeys.184.69037)
Supplement: XML Treatment for Cuscuta mantiqueirana [file phytokeys.184.69037-treatment1.xml]

<!DOCTYPE tp:taxon-treatment
  PUBLIC "-//TaxonX//DTD Taxonomic Treatment Publishing DTD v0 20100105//EN" "tax-treatment-NSO.dtd">
<tp:taxon-treatment xmlns:tp="http://www.plazi.org/taxpub"><tp:treatment-meta><kwd-group><label>Taxon classification</label><kwd><named-content xmlns:xlink="http://www.w3.org/1999/xlink" content-type="kingdom">Plantae</named-content></kwd><kwd><named-content xmlns:xlink="http://www.w3.org/1999/xlink" content-type="order">Solanales</named-content></kwd><kwd><named-content xmlns:xlink="http://www.w3.org/1999/xlink" content-type="family">Convolvulaceae</named-content></kwd></kwd-group><mixed-citation publication-type="journal"><person-group><name><surname>Costea</surname><given-names>Mihai</given-names></name><name><surname>da Silva</surname><given-names>Simone Soares</given-names></name><name><surname>Simão-Bianchini</surname><given-names>Rosângela</given-names></name><name><surname>Simões</surname><given-names>Ana Rita G.</given-names></name><name><surname>Stefanović</surname><given-names>Saša</given-names></name></person-group><article-title>Notes on the systematics of <tp:taxon-name><tp:taxon-name-part taxon-name-part-type="genus" reg="Cuscuta">Cuscuta</tp:taxon-name-part><tp:taxon-name-part taxon-name-part-type="infraspecific-rank">sect.</tp:taxon-name-part><tp:taxon-name-part taxon-name-part-type="section" reg="Subulatae">Subulatae</tp:taxon-name-part> (<tp:taxon-name-part taxon-name-part-type="infraspecific-rank">subg.</tp:taxon-name-part> <tp:taxon-name-part taxon-name-part-type="subgenus" reg="Grammica">Grammica</tp:taxon-name-part>)</tp:taxon-name> with the description of <italic><tp:taxon-name><tp:taxon-name-part taxon-name-part-type="genus" reg="Cuscuta">Cuscuta</tp:taxon-name-part><tp:taxon-name-part taxon-name-part-type="species" reg="mantiqueirana">mantiqueirana</tp:taxon-name-part></tp:taxon-name></italic>, a new species from Brazil</article-title><source>PhytoKeys</source><day>26</day><month>10</month><year>2021</year><volume>184</volume><fpage>27</fpage><lpage>44</lpage><pub-id pub-id-type="doi">10.3897/phytokeys.184.69037</pub-id></mixed-citation></tp:treatment-meta><tp:nomenclature><tp:taxon-name>
              <object-id xmlns:xlink="http://www.w3.org/1999/xlink" content-type="arpha" xlink:type="simple">7CA4ABB3-1FC0-542D-BA9F-906405F3F8D1</object-id>
              <tp:taxon-name-part taxon-name-part-type="genus" reg="Cuscuta">Cuscuta</tp:taxon-name-part>
              <tp:taxon-name-part taxon-name-part-type="species" reg="mantiqueirana">mantiqueirana</tp:taxon-name-part>
              <object-id xmlns:xlink="http://www.w3.org/1999/xlink" content-type="ipni" xlink:type="simple">urn:lsid:ipni.org:names:77221396-1</object-id>
            </tp:taxon-name><tp:taxon-authority>Costea, S.S.Silva, Sim.-Bianch.</tp:taxon-authority><tp:taxon-status xmlns:xlink="http://www.w3.org/1999/xlink" xlink:type="simple">sp. nov.</tp:taxon-status><xref ref-type="fig" rid="F2">Figs 2</xref><xref ref-type="fig" rid="F3">, 3</xref><xref ref-type="fig" rid="F4">, 4</xref><xref ref-type="table" rid="T1">; Table 1</xref></tp:nomenclature><tp:treatment-sec sec-type="diagnosis" id="SECID0E43AE"><title>Diagnosis.</title><p><italic><tp:taxon-name><tp:taxon-name-part taxon-name-part-type="genus" reg="Cuscuta">Cuscuta</tp:taxon-name-part><tp:taxon-name-part taxon-name-part-type="species" reg="mantiqueirana">mantiqueirana</tp:taxon-name-part></tp:taxon-name></italic> is similar to <tp:taxon-name><tp:taxon-name-part taxon-name-part-type="genus" reg="Cuscuta">C.</tp:taxon-name-part><tp:taxon-name-part taxon-name-part-type="species" reg="odorata">odorata</tp:taxon-name-part><tp:taxon-name-part taxon-name-part-type="infraspecific-rank">var.</tp:taxon-name-part><tp:taxon-name-part taxon-name-part-type="variety" reg="botryoides">botryoides</tp:taxon-name-part></tp:taxon-name>, <italic><tp:taxon-name><tp:taxon-name-part taxon-name-part-type="genus" reg="Cuscuta">C.</tp:taxon-name-part><tp:taxon-name-part taxon-name-part-type="species" reg="rotundiflora">rotundiflora</tp:taxon-name-part></tp:taxon-name></italic> and <italic><tp:taxon-name><tp:taxon-name-part taxon-name-part-type="genus" reg="Cuscuta">C.</tp:taxon-name-part><tp:taxon-name-part taxon-name-part-type="species" reg="globiflora">globiflora</tp:taxon-name-part></tp:taxon-name></italic> because of their corolla that becomes globose at fructification and their well-developed scales with numerous fimbriae, but it differs from all these taxa in narrower calyx lobes, the presence of four stomatiferous lobes or projections, 0.4–0.6 mm long at the ovary apex, which form a collar at the fruit stage, as well as 3-colpate pollen grains with reticulate tectum. It differs from <tp:taxon-name><tp:taxon-name-part taxon-name-part-type="genus" reg="Cuscuta">C.</tp:taxon-name-part><tp:taxon-name-part taxon-name-part-type="species" reg="odorata">odorata</tp:taxon-name-part><tp:taxon-name-part taxon-name-part-type="infraspecific-rank">var.</tp:taxon-name-part><tp:taxon-name-part taxon-name-part-type="variety" reg="botryoides">botryoides</tp:taxon-name-part></tp:taxon-name> in the obconical pedicels and larger flowers, 4.5–7 mm long (pedicels are cylindrical and flowers 5.5–5 mm long in <tp:taxon-name><tp:taxon-name-part taxon-name-part-type="genus" reg="Cuscuta">C.</tp:taxon-name-part><tp:taxon-name-part taxon-name-part-type="species" reg="odorata">odorata</tp:taxon-name-part><tp:taxon-name-part taxon-name-part-type="infraspecific-rank">var.</tp:taxon-name-part><tp:taxon-name-part taxon-name-part-type="variety" reg="botryoides">botryoides</tp:taxon-name-part></tp:taxon-name>). From <italic><tp:taxon-name><tp:taxon-name-part taxon-name-part-type="genus" reg="Cuscuta">C.</tp:taxon-name-part><tp:taxon-name-part taxon-name-part-type="species" reg="rotundiflora">rotundiflora</tp:taxon-name-part></tp:taxon-name></italic> it differs in the infrastaminal scales equalling or exceeding the corolla tube, cylindrical stamen filaments and styles, as well as stigmas 0.5–0.6 mm wide (in <italic><tp:taxon-name><tp:taxon-name-part taxon-name-part-type="genus" reg="Cuscuta">C.</tp:taxon-name-part><tp:taxon-name-part taxon-name-part-type="species" reg="rotundiflora">rotundiflora</tp:taxon-name-part></tp:taxon-name></italic> the scales are shorter than corolla tube, filaments and styles are subulate and stigmas 1–1.5 mm wide. From <italic><tp:taxon-name><tp:taxon-name-part taxon-name-part-type="genus" reg="Cuscuta">C.</tp:taxon-name-part><tp:taxon-name-part taxon-name-part-type="species" reg="globiflora">globiflora</tp:taxon-name-part></tp:taxon-name></italic> it differs in the spreading to reflexed corolla lobes and globose-depressed stigmas (in <italic><tp:taxon-name><tp:taxon-name-part taxon-name-part-type="genus" reg="Cuscuta">C.</tp:taxon-name-part><tp:taxon-name-part taxon-name-part-type="species" reg="globiflora">globiflora</tp:taxon-name-part></tp:taxon-name></italic>, corolla lobes are erect-connivent and stigmas conical).</p></tp:treatment-sec><tp:treatment-sec sec-type="material" id="SECID0EEBAG"><title>Type.</title><p>Brazil. Minas Gerais: Camanducaia, Monte Verde. <tp:taxon-name><tp:taxon-name-part taxon-name-part-type="order">Parasita</tp:taxon-name-part></tp:taxon-name> com ramos desde alaranjados até vináceos, sempre em local sombreado e humido. Flores amarelas, 22 IV 1999, <italic>R.</italic><italic>Simão-Bianchini 1241</italic> (holotype: SP!; isotypes: K!, NY!, MBM!, R!, SPF!, UB n.v., UEC!, WLU!)</p></tp:treatment-sec><tp:treatment-sec sec-type="description" id="SECID0ETBAG"><title>Description.</title><p><bold><italic>Stems</italic></bold> medium to coarse, yellow-orange, purple-tinged or entirely purple. <bold><italic>Inflorescences</italic></bold> paniculiform-racemiform, occasionally glomerulate, usually not confluent; <bold><italic>pedicels</italic></bold> 1.5–4 mm, thick, gradually tapering into the fleshy, conical receptacle; <bold><italic>bracts</italic></bold> 1 at the base of cymes, 1.1–2.5 mm long and 0.8–1.6 mm wide, fleshy, triangular-ovate, rounded, not carinate, margins entire. <bold><italic>Flowers</italic></bold> 5-merous, (4–) 5–7 mm long, fleshy, white when fresh, dark-brown when dried; papillae absent; <bold><italic>laticifers</italic></bold> ± visible, translucent in the calyx, corolla lobes, and more noticeable, dark-colored in the 1/3 distal half of the ovary; isolated, oblong-ovoid. A few stomata are present along the calyx mid-vein lobes, but stomatiferous carinas are usually absent; <bold><italic>calyx</italic></bold> 2.8–4 mm long, creamy-white to purple-tinged when fresh, dark-brown when dried, not reticulate, dull, cupulate, ca. 3/4 as long as corolla tube, divided 2/3–4/5 to the base, tube 0.5–1.5 mm long, lobes 2–2.5 mm long, ovate-oblong, longer than wide to as long as wide, the two external ones overlapping, usually not carinate, margins membranous, finely erose, not auriculate at base, apex rounded; <bold><italic>corolla</italic></bold> (4–) 4.5–7 mm long, tube 2.1–4.6 mm long, campanulate but becoming ± globose at fructification; lobes 1.8–2.5 mm long, initially erect, later reflexed, shorter than the tube, broadly ovate, overlapping, ± auriculate at base, margin entire to irregularly crenulate, apex rounded, straight; <bold><italic>stamens</italic></bold> exserted, shorter than the corolla lobes, anthers 0.8–1.2 mm long, elliptic to oblong, filaments 0.6–0.8 mm long; <bold><italic>pollen</italic></bold> 3-zonocolpate,19–29.5 μm long and 17–20 μm wide, subprolate to spheroidal or suboblate, tectum microreticulate to reticulate, lumina 0.9–3.3 μm in diameter; <bold><italic>infrastaminal scales</italic></bold> 3–5 mm long, equalling to slightly longer than corolla tube, ovate to oblong, bridged at 0.7–1.6 mm, densely fimbriatae, fimbriae 50–80, 0.5–1.2 mm long, thin-filiform without papillae distally; <bold><italic>ovary</italic></bold> apex on both sides of styles raised to form two pairs of lobes or projections with stomata, 0.4–0.6 mm long; <bold><italic>styles</italic></bold> 0.3–0.9 mm long, 0.3–0.5 mm thick, much shorter than the ovary, cylindrical to slightly subulate, sometimes also with stomata at their base; <bold><italic>stigma</italic></bold> 0.35–0.6 mm long and 0.5–0.7 mm wide, white to purple in the fresh flowers, globose to wider than long, convoluted and lobed. <bold><italic>Capsules</italic></bold> circumscissile, 4–4.8 mm long and 4–5.5 wide mm, globose to ovoid, with a collar around the large interstylar aperture, opaque, entirely surrounded by the withered, persistent corolla. <bold><italic>Seeds</italic></bold> 2 per capsule, 1.5–2.8 mm long and 2–2.4 mm wide, dorsiventrally compressed, subrotund, hilum area lateral, 0.7–1 mm in diameter, scar 0.25–0.30 mm long, seed coat alveolate/papillate. <bold><italic>Chromosome number</italic></bold> not known.</p><fig id="F2" position="float" orientation="portrait"><object-id xmlns:xlink="http://www.w3.org/1999/xlink" content-type="doi" xlink:type="simple">10.3897/phytokeys.184.69037.figure2</object-id><object-id xmlns:xlink="http://www.w3.org/1999/xlink" content-type="arpha" xlink:type="simple">4E9B6DF4-33A9-59B1-9F04-5F2C69809711</object-id><label>Figure 2.</label><caption><p>Comparative morphology of <italic><tp:taxon-name><tp:taxon-name-part taxon-name-part-type="genus" reg="Cuscuta">Cuscuta</tp:taxon-name-part><tp:taxon-name-part taxon-name-part-type="species" reg="mantiqueirana">mantiqueirana</tp:taxon-name-part></tp:taxon-name></italic> and <tp:taxon-name><tp:taxon-name-part taxon-name-part-type="genus" reg="Cuscuta">C.</tp:taxon-name-part><tp:taxon-name-part taxon-name-part-type="species" reg="odorata">odorata</tp:taxon-name-part><tp:taxon-name-part taxon-name-part-type="infraspecific-rank">var.</tp:taxon-name-part><tp:taxon-name-part taxon-name-part-type="variety" reg="botryoides">botryoides</tp:taxon-name-part></tp:taxon-name> using rehydrated herbarium material <bold>A–M</bold><italic><tp:taxon-name><tp:taxon-name-part taxon-name-part-type="genus" reg="Cuscuta">Cuscuta</tp:taxon-name-part><tp:taxon-name-part taxon-name-part-type="species" reg="mantiqueirana">mantiqueirana</tp:taxon-name-part></tp:taxon-name></italic><bold>A</bold> inflorescence <bold>B</bold> incipient stage of inflorescence development showing bract and developing flowers <bold>C</bold> flower and bract <bold>D</bold> calyx 3D, note the receptacle prolonging into obconical pedicel <bold>E, F</bold> calyx dissected, variation <bold>G</bold> corolla 3D <bold>H</bold> corolla dissected to show infrastaminal scales and stamens <bold>I</bold> stoma on calyx lobe, note that large protuberances with stomata do not develop in this species <bold>J</bold> distal part of infrastaminal scale <bold>K</bold> detail of infrastaminal scale fimbriae, note that no papillae are present <bold>L</bold> gynoecium <bold>M</bold> detail of distal part of ovary showing 4 lobes with stomata flanking the two styles. All images were obtained from <italic>G.F. Árbocz</italic> et al. <italic>2750</italic> except A, B, H and L which are from the type, <italic>Simão-Bianchini 1241</italic><bold>N–W</bold><tp:taxon-name><tp:taxon-name-part taxon-name-part-type="genus" reg="Cuscuta">Cuscuta</tp:taxon-name-part><tp:taxon-name-part taxon-name-part-type="species" reg="odorata">odorata</tp:taxon-name-part><tp:taxon-name-part taxon-name-part-type="infraspecific-rank">var.</tp:taxon-name-part><tp:taxon-name-part taxon-name-part-type="variety" reg="botryoides">botryoides</tp:taxon-name-part></tp:taxon-name><bold>N</bold> flower <bold>O</bold> calyces 3D <bold>P</bold> calyx dissected, note the broader calyx lobes, two of them with prominent carinas that bear stomata (indicated by arrows) <bold>R</bold> detail of carinate calyx lobe <bold>S</bold> corolla 3D <bold>T</bold> fragment of dissected corolla <bold>U</bold> infrastaminal scales <bold>V</bold> detail of fimbriae showing 1–2 papillae at their tips (arrows) <bold>W1</bold> gynoecium <bold>W2</bold> detail of distal part of ovary, note the absence of lobes with stomata. All images from <italic>Lobb 49</italic> except P, R = <italic>Hatschbach 22109</italic> and V = <italic>Hoehne s.n.</italic> Scale bars: 1 mm (<bold>A–H, L, N–Q, S–U, W1, W2</bold>); 50 μm (<bold>I</bold>); 0.5 mm (<bold>J, M, R, K</bold>); 0.25 mm (<bold>V</bold>).</p></caption><graphic xmlns:xlink="http://www.w3.org/1999/xlink" xlink:href="phytokeys-184-027-g002.jpg" position="float" orientation="portrait" xlink:type="simple" id="oo_602189.jpg"><uri content-type="original_file" xlink:type="simple">https://binary.pensoft.net/fig/602189</uri></graphic></fig><table-wrap id="T1" position="float" orientation="portrait"><label>Table 1.</label><caption><p>Morphological comparison between <italic><tp:taxon-name><tp:taxon-name-part taxon-name-part-type="genus" reg="Cuscuta">C.</tp:taxon-name-part><tp:taxon-name-part taxon-name-part-type="species" reg="mantiqueirana">mantiqueirana</tp:taxon-name-part></tp:taxon-name></italic> and <tp:taxon-name><tp:taxon-name-part taxon-name-part-type="genus" reg="Cuscuta">C.</tp:taxon-name-part><tp:taxon-name-part taxon-name-part-type="species" reg="odorata">odorata</tp:taxon-name-part><tp:taxon-name-part taxon-name-part-type="infraspecific-rank">var.</tp:taxon-name-part><tp:taxon-name-part taxon-name-part-type="variety" reg="botryoides">botryoides</tp:taxon-name-part></tp:taxon-name>.</p></caption><table id="TID0ELNBG" rules="all"><tbody><tr><th rowspan="1" colspan="1">Character</th><th rowspan="1" colspan="1">
                      <italic><tp:taxon-name><tp:taxon-name-part taxon-name-part-type="genus" reg="Cuscuta">Cuscuta</tp:taxon-name-part><tp:taxon-name-part taxon-name-part-type="species" reg="mantiqueirana">mantiqueirana</tp:taxon-name-part></tp:taxon-name></italic>
                    </th><th rowspan="1" colspan="1">
                      <tp:taxon-name><tp:taxon-name-part taxon-name-part-type="genus" reg="Cuscuta">Cuscuta</tp:taxon-name-part><tp:taxon-name-part taxon-name-part-type="species" reg="odorata">odorata</tp:taxon-name-part><tp:taxon-name-part taxon-name-part-type="infraspecific-rank">var.</tp:taxon-name-part><tp:taxon-name-part taxon-name-part-type="variety" reg="botryoides">botryoides</tp:taxon-name-part></tp:taxon-name>
                    </th></tr><tr><td rowspan="1" colspan="1">Stems</td><td rowspan="1" colspan="1">Yellow-orange, purple-tinged or purple</td><td rowspan="1" colspan="1">Yellow-orange</td></tr><tr><td rowspan="1" colspan="1">Pedicels</td><td rowspan="1" colspan="1">1.5–4 mm, obconical</td><td rowspan="1" colspan="1">1–3 mm, cylindrical</td></tr><tr><td rowspan="1" colspan="1">Bracts</td><td rowspan="1" colspan="1">1.1–2.5 mm long</td><td rowspan="1" colspan="1">2.2–3.2 mm long</td></tr><tr><td rowspan="1" colspan="1">Flower length</td><td rowspan="1" colspan="1">(4–) 5–7 mm</td><td rowspan="1" colspan="1">3.8–5 mm</td></tr><tr><td rowspan="1" colspan="1">Calyx</td><td rowspan="1" colspan="1">2.8–4 mm long, divided 2/3–4/5 to the base, tube 0.5–1.5 mm long, lobes 2–2.5 mm long, ovate-oblong, longer than wide to as long as wide, the two external ones overlapping, usually not carinate, not auriculate at base.</td><td rowspan="1" colspan="1">2.8–3.4 mm long, divided ca. 1/2–2/3 to the base, tube 1–2 mm, lobes ovate-round, 1–2 mm long, wider than long, the two external ones carinate, broadly overlapping, auriculate at base.</td></tr><tr><td rowspan="1" colspan="1">Corolla</td><td rowspan="1" colspan="1">(4–) 4.5–7 mm long, tube 2.1–4.6 mm long, lobes 1.8–2.5 mm long.</td><td rowspan="1" colspan="1">Corolla 3.5–4.5; tube 2–3.5 mm long, lobes 1–1.8 mm long.</td></tr><tr><td rowspan="1" colspan="1">Infrastaminal scales</td><td rowspan="1" colspan="1">3–5 mm long, bridged at 0.7–1.6 mm, fimbriae 50–90, 0.5–1.2 mm long, thin-filiform without papillae.</td><td rowspan="1" colspan="1">2–3.7 mm long, bridged at 1–1.5 mm, fimbriae 60–110, 0.3–0.6 mm, often with 1–2 distal papillae.</td></tr><tr><td rowspan="1" colspan="1">Stamens</td><td rowspan="1" colspan="1">Anthers 0.8–1.2 mm long, filaments 0.6–0.8 mm long.</td><td rowspan="1" colspan="1">Anthers 0.6–0.8 mm long, filaments 0.4–0.6 mm long.</td></tr><tr><td rowspan="1" colspan="1">Pollen</td><td rowspan="1" colspan="1">3-zonocolpate,19–29.5 μm long and 17–20 μm wide, subprolate to spheroidal or suboblate, tectum microreticulate to reticulate, lumina 0.9–3.3 μm in diameter.</td><td rowspan="1" colspan="1">(3–) 4–5 colpate, 19–26 μm long and 18–26 μm wide, sphaeroidal to subsphaeroidal, tectum perforatum; puncta 0.4–1(1.2) μm in diameter.</td></tr><tr><td rowspan="1" colspan="1">Ovary</td><td rowspan="1" colspan="1">Ovary apex on both sides of styles risen to form 4 lobes or projections with stomata, 0.4–0.6 mm long.</td><td rowspan="1" colspan="1">Apex without lobes or projections but a few stomata may be present.</td></tr><tr><td rowspan="1" colspan="1">Styles and stigmas</td><td rowspan="1" colspan="1">Styles 0.3–0.9 mm long, 0.25–0.5 mm thick, cylindrical or slightly subulate, sometimes also with stomata at their base; stigmas 0.35–0.5 mm long and 0.5–0.7 mm wide</td><td rowspan="1" colspan="1">Styles 0.8–3 mm long, 0.25–0.35 mm thick, cylindrical; stigmas 0.3–0.4 mm long and 0.3–0.5 mm wide.</td></tr><tr><td rowspan="1" colspan="1">Capsule</td><td rowspan="1" colspan="1">Stomatiferous lobes form a collar around the large interstylar aperture</td><td rowspan="1" colspan="1">Without a collar around the large interstylar aperture.</td></tr><tr><td rowspan="1" colspan="1">Distribution</td><td rowspan="1" colspan="1">Brazil: Minas Gerais, Rio de Janeiro and São Paulo.</td><td rowspan="1" colspan="1">Argentina: Misiones; Brazil: Paraná, Santa Catarina.</td></tr><tr><td rowspan="1" colspan="1">Elevation</td><td rowspan="1" colspan="1">800–2360 m</td><td rowspan="1" colspan="1">3–150 m</td></tr><tr><td rowspan="1" colspan="1">Ecology</td><td rowspan="1" colspan="1">Montane rain forest</td><td rowspan="1" colspan="1">Resting in a forest or near rivers</td></tr></tbody></table></table-wrap></tp:treatment-sec><tp:treatment-sec sec-type="distribution" id="SECID0E4OAG"><title>Geographical distribution and ecology.</title><p>The new species is apparently endemic to Serra da Mantiqueira in Southeastern Brazil (states of Minas Gerais, Rio de Janeiro and São Paulo), where it occurs at elevations between 800–2360 m. The climate is mesothermic, characterized by distinct dry and rainy seasons, with an average temperature that depends on the elevation, but generally exceeding 10 °C (<xref ref-type="bibr" rid="B23">ICMBio 2018</xref>). Serra da Mantiqueira is part of the Atlantic Forest Biome and the habitat of <italic><tp:taxon-name><tp:taxon-name-part taxon-name-part-type="genus" reg="Cuscuta">C.</tp:taxon-name-part><tp:taxon-name-part taxon-name-part-type="species" reg="mantiqueirana">mantiqueirana</tp:taxon-name-part></tp:taxon-name></italic> consists of montane and upper montane cloud forests (<xref ref-type="bibr" rid="B30">Segadas-Vianna and Dau 1965</xref>; <xref ref-type="bibr" rid="B35">Ururahy et al. 1983</xref>; Veloso et al. 2012). During field work conducted in Itatiaia National Park and Monte Verde, we observed <italic><tp:taxon-name><tp:taxon-name-part taxon-name-part-type="genus" reg="Cuscuta">C.</tp:taxon-name-part><tp:taxon-name-part taxon-name-part-type="species" reg="mantiqueirana">mantiqueirana</tp:taxon-name-part></tp:taxon-name></italic> at forest edges, margins of roads and clearings as well as parasitizing isolated woody plants in the forest (Fig. <xref ref-type="fig" rid="F4">4A, B</xref>). The most common host is <italic><tp:taxon-name><tp:taxon-name-part taxon-name-part-type="genus" reg="Fuchsia">Fuchsia</tp:taxon-name-part><tp:taxon-name-part taxon-name-part-type="species" reg="regia">regia</tp:taxon-name-part></tp:taxon-name></italic> (Vell.) Munz (<tp:taxon-name><tp:taxon-name-part taxon-name-part-type="family">Onagraceae</tp:taxon-name-part></tp:taxon-name>; Fig. <xref ref-type="fig" rid="F4">4E</xref>), which is the most widely distributed species of this genus in Brazil, occurring throughout the distribution range of <italic><tp:taxon-name><tp:taxon-name-part taxon-name-part-type="genus" reg="Cuscuta">C.</tp:taxon-name-part><tp:taxon-name-part taxon-name-part-type="species" reg="mantiqueirana">mantiqueirana</tp:taxon-name-part></tp:taxon-name></italic> (<xref ref-type="bibr" rid="B2">Berry 1989</xref>). <italic><tp:taxon-name><tp:taxon-name-part taxon-name-part-type="genus" reg="Fuchsia">Fuchsia</tp:taxon-name-part><tp:taxon-name-part taxon-name-part-type="species" reg="regia">regia</tp:taxon-name-part></tp:taxon-name></italic> is currently accepted to include three subspecies, <italic><tp:taxon-name><tp:taxon-name-part taxon-name-part-type="genus" reg="Fuchsia"/><tp:taxon-name-part taxon-name-part-type="species" reg="regia">regia</tp:taxon-name-part></tp:taxon-name></italic>, <italic>serrae</italic> P. Berry, and <italic>reitzii</italic> P. Berry (<xref ref-type="bibr" rid="B2">Berry 1989</xref>), and future field work will have to determine the frequency of occurrence on these subspecies. To a less extent, perhaps as secondary hosts, <italic><tp:taxon-name><tp:taxon-name-part taxon-name-part-type="genus" reg="Cuscuta">C.</tp:taxon-name-part><tp:taxon-name-part taxon-name-part-type="species" reg="mantiqueirana">mantiqueirana</tp:taxon-name-part></tp:taxon-name></italic> parasitizes other herbaceous or woody plants: <tp:taxon-name><tp:taxon-name-part taxon-name-part-type="family">Asteraceae</tp:taxon-name-part></tp:taxon-name> (<italic><tp:taxon-name><tp:taxon-name-part taxon-name-part-type="genus" reg="Baccharis">Baccharis</tp:taxon-name-part></tp:taxon-name></italic> L., <italic><tp:taxon-name><tp:taxon-name-part taxon-name-part-type="genus" reg="Lepidaploa">Lepidaploa</tp:taxon-name-part></tp:taxon-name></italic> (Cass.) Cass., <italic><tp:taxon-name><tp:taxon-name-part taxon-name-part-type="genus" reg="Mikania">Mikania</tp:taxon-name-part></tp:taxon-name></italic> Willd., including <italic><tp:taxon-name><tp:taxon-name-part taxon-name-part-type="genus" reg="Mikania">Mikania</tp:taxon-name-part><tp:taxon-name-part taxon-name-part-type="species" reg="micrantha">micrantha</tp:taxon-name-part></tp:taxon-name></italic> Kunth, and other unidentified <tp:taxon-name><tp:taxon-name-part taxon-name-part-type="family">Asteraceae</tp:taxon-name-part></tp:taxon-name>), <tp:taxon-name><tp:taxon-name-part taxon-name-part-type="family">Euphorbiaceae</tp:taxon-name-part></tp:taxon-name> (<italic><tp:taxon-name><tp:taxon-name-part taxon-name-part-type="genus" reg="Croton">Croton</tp:taxon-name-part></tp:taxon-name></italic> L.), <tp:taxon-name><tp:taxon-name-part taxon-name-part-type="family">Fabaceae</tp:taxon-name-part></tp:taxon-name>, Melastomatacaeae, <tp:taxon-name><tp:taxon-name-part taxon-name-part-type="family">Primulaceae</tp:taxon-name-part></tp:taxon-name> (<italic><tp:taxon-name><tp:taxon-name-part taxon-name-part-type="genus" reg="Myrsine">Myrsine</tp:taxon-name-part><tp:taxon-name-part taxon-name-part-type="species" reg="venosa">venosa</tp:taxon-name-part></tp:taxon-name></italic> A. DC.), <tp:taxon-name><tp:taxon-name-part taxon-name-part-type="family">Polygonaceae</tp:taxon-name-part></tp:taxon-name> (unidentified), <tp:taxon-name><tp:taxon-name-part taxon-name-part-type="family">Rubiaceae</tp:taxon-name-part></tp:taxon-name> (cf. <italic><tp:taxon-name><tp:taxon-name-part taxon-name-part-type="genus" reg="Cuscuta"/><tp:taxon-name-part taxon-name-part-type="species" reg="Spermacoce">Spermacoce</tp:taxon-name-part></tp:taxon-name></italic> L.), <tp:taxon-name><tp:taxon-name-part taxon-name-part-type="family">Solanaceae</tp:taxon-name-part></tp:taxon-name> (<italic><tp:taxon-name><tp:taxon-name-part taxon-name-part-type="genus" reg="Solanum">Solanum</tp:taxon-name-part></tp:taxon-name></italic> L.), and <tp:taxon-name><tp:taxon-name-part taxon-name-part-type="family">Styracaceae</tp:taxon-name-part></tp:taxon-name>.</p><fig id="F3" position="float" orientation="portrait"><object-id xmlns:xlink="http://www.w3.org/1999/xlink" content-type="doi" xlink:type="simple">10.3897/phytokeys.184.69037.figure3</object-id><object-id xmlns:xlink="http://www.w3.org/1999/xlink" content-type="arpha" xlink:type="simple">81E7640E-0621-5292-8293-010AE27ACB68</object-id><label>Figure 3.</label><caption><p>Micromorphology of <italic><tp:taxon-name><tp:taxon-name-part taxon-name-part-type="genus" reg="Cuscuta">Cuscuta</tp:taxon-name-part><tp:taxon-name-part taxon-name-part-type="species" reg="mantiqueirana">mantiqueirana</tp:taxon-name-part></tp:taxon-name></italic> and <tp:taxon-name><tp:taxon-name-part taxon-name-part-type="genus" reg="Cuscuta">C.</tp:taxon-name-part><tp:taxon-name-part taxon-name-part-type="species" reg="odorata">odorata</tp:taxon-name-part><tp:taxon-name-part taxon-name-part-type="infraspecific-rank">var.</tp:taxon-name-part><tp:taxon-name-part taxon-name-part-type="variety" reg="botryoides">botryoides</tp:taxon-name-part></tp:taxon-name><bold>A–G</bold><italic><tp:taxon-name><tp:taxon-name-part taxon-name-part-type="genus" reg="Cuscuta">Cuscuta</tp:taxon-name-part><tp:taxon-name-part taxon-name-part-type="species" reg="mantiqueirana">mantiqueirana</tp:taxon-name-part></tp:taxon-name></italic><bold>A</bold> distal part of ovary <bold>B</bold> stomata on lobes flanking styles <bold>C</bold> stomata (indicated by arrows) at the base of styles <bold>D–E</bold> infrastaminal scale fimbriae and detail <bold>F–G</bold> 3-colpate, reticulate pollen. All images from <italic>G.F. Árbocz</italic> et al. <italic>2750</italic> except C which is from <italic>Simão-Bianchini 1241</italic><bold>H–K</bold><tp:taxon-name><tp:taxon-name-part taxon-name-part-type="genus" reg="Cuscuta">Cuscuta</tp:taxon-name-part><tp:taxon-name-part taxon-name-part-type="species" reg="odorata">odorata</tp:taxon-name-part><tp:taxon-name-part taxon-name-part-type="infraspecific-rank">var.</tp:taxon-name-part><tp:taxon-name-part taxon-name-part-type="variety" reg="botryoides">botryoides</tp:taxon-name-part></tp:taxon-name><bold>H</bold> gynoecium <bold>I–K</bold> pollen grain: 5-colpate with perforate tectum. All images from <italic><tp:taxon-name><tp:taxon-name-part taxon-name-part-type="genus" reg="Burkhart">Burkhart</tp:taxon-name-part></tp:taxon-name></italic> 1626. Scale bars: 0.5 mm (<bold>A</bold>); 100 μm (<bold>B–D</bold>); 50 μm (<bold>E</bold>); 10 μm (<bold>F, I</bold>); 1 mm (<bold>H</bold>); 5 μm (<bold>G, J, K</bold>).</p></caption><graphic xmlns:xlink="http://www.w3.org/1999/xlink" xlink:href="phytokeys-184-027-g003.jpg" position="float" orientation="portrait" xlink:type="simple" id="oo_602190.jpg"><uri content-type="original_file" xlink:type="simple">https://binary.pensoft.net/fig/602190</uri></graphic></fig></tp:treatment-sec><tp:treatment-sec sec-type="phenology" id="SECID0EUZAG"><title>Phenology.</title><p>Flowering in Nov-Dec and Feb-Aug, which may depend on the elevation. Very few herbarium specimens possess capsules and seeds which suggests that plants are preponderantly xenogamous and also reproducing vegetatively (<xref ref-type="bibr" rid="B39">Wright et al. 2012</xref>).</p><fig id="F4" position="float" orientation="portrait"><object-id xmlns:xlink="http://www.w3.org/1999/xlink" content-type="doi" xlink:type="simple">10.3897/phytokeys.184.69037.figure4</object-id><object-id xmlns:xlink="http://www.w3.org/1999/xlink" content-type="arpha" xlink:type="simple">03B3EFA6-8CF3-5104-A6B5-034008278445</object-id><label>Figure 4.</label><caption><p>Habitat, habit, inflorescences and flowers of living <italic><tp:taxon-name><tp:taxon-name-part taxon-name-part-type="genus" reg="Cuscuta">Cuscuta</tp:taxon-name-part><tp:taxon-name-part taxon-name-part-type="species" reg="mantiqueirana">mantiqueirana</tp:taxon-name-part></tp:taxon-name></italic><bold>A, B</bold> montane cloud forest habitat (arrows indicate <italic><tp:taxon-name><tp:taxon-name-part taxon-name-part-type="genus" reg="Cuscuta">C.</tp:taxon-name-part><tp:taxon-name-part taxon-name-part-type="species" reg="mantiqueirana">mantiqueirana</tp:taxon-name-part></tp:taxon-name></italic>) <bold>C, D</bold> habit <bold>E</bold> the most common host, <italic><tp:taxon-name><tp:taxon-name-part taxon-name-part-type="genus" reg="Fuchsia">Fuchsia</tp:taxon-name-part><tp:taxon-name-part taxon-name-part-type="species" reg="regia">regia</tp:taxon-name-part></tp:taxon-name></italic><bold>F–H</bold> inflorescences <bold>I</bold> flowers (<bold>F–I</bold> photos: Suzana Ehlin Martins <bold>F, H</bold> Itatiaia <bold>G, I</bold> Serra do Papagaio).</p></caption><graphic xmlns:xlink="http://www.w3.org/1999/xlink" xlink:href="phytokeys-184-027-g004.jpg" position="float" orientation="portrait" xlink:type="simple" id="oo_602191.jpg"><uri content-type="original_file" xlink:type="simple">https://binary.pensoft.net/fig/602191</uri></graphic></fig></tp:treatment-sec><tp:treatment-sec sec-type="etymology" id="SECID0E32AG"><title>Etymology.</title><p>The specific epithet is a feminine adjective that comes from the name of the mountain range to which the species is apparently endemic. The word “Mantiqueira” is derived from Tupi-Guarani meaning “mountains that cry” alluding perhaps to the plethora of dripping water, streams and rivers that are present during the wet season with abundant rainfall (<xref ref-type="bibr" rid="B26">Mendes Júnior et al. 1991</xref>).</p></tp:treatment-sec><tp:treatment-sec sec-type="Vernacular names" id="SECID0EG3AG"><title>Vernacular names.</title><p>The common names used in the area are: Cipó-chumbo, fios-de-ovos, erva-de-passarinho (although also commonly used for other species of <italic><tp:taxon-name><tp:taxon-name-part taxon-name-part-type="genus" reg="Cuscuta">Cuscuta</tp:taxon-name-part></tp:taxon-name></italic> that occur in the region).</p></tp:treatment-sec><tp:treatment-sec sec-type="Provisional conservation status" id="SECID0ET3AG"><title>Provisional conservation status.</title><p>The GeoCAT rapid assessment tool (<xref ref-type="bibr" rid="B1">Bachman et al. 2011</xref>) assigned an Endangered (<abbrev xmlns:xlink="http://www.w3.org/1999/xlink" xlink:title="Endangered" id="ABBRID0E43AG" xlink:type="simple">EN</abbrev>) conservation status based on an <abbrev xmlns:xlink="http://www.w3.org/1999/xlink" xlink:title="extent of occurrence" id="ABBRID0EB4AG" xlink:type="simple">EOO</abbrev> of 33011.111 Km<sup>2</sup> and a Vulnerable (<abbrev xmlns:xlink="http://www.w3.org/1999/xlink" xlink:title="Vulnerable" id="ABBRID0EH4AG" xlink:type="simple">VU</abbrev>) status based an <abbrev xmlns:xlink="http://www.w3.org/1999/xlink" xlink:title="area of occupancy" id="ABBRID0EL4AG" xlink:type="simple">AOO</abbrev> of 504.000 Km<sup>2</sup>. Further field research is necessary to investigate possible additional distributional records in the region, and assess other factors such as habitat threats to determine if this species is in need of conservation in any of the parts of the extensive Mantiqueira mountain range.</p></tp:treatment-sec><tp:treatment-sec sec-type="material" id="SECID0ER4AG"><title>Additional specimens examined.</title><p>Brazil. Rio de Janeiro: Itatiaia, 13 Apr 1963, <italic>E. Pereira &amp; C. Pereira 7559</italic> (HB); idem, Km 7 da estrada de Registro para Planalto, 17 Feb 1969, <italic>G.F.J. Pabst 9306</italic> (MBM, HB); Parque Nacional de Itatiaia, 2 Nov 1965, <italic>G.G. Eiten &amp; L.T. Eiten 6528</italic> (SP); idem, 2 Apr 1960, <italic>O.M. Barth 7144</italic> (IOC, US); idem Pico das Agulhas Negras, 2159 m, 1 May 1977, <italic>D.M. Vital s.n.</italic> (UEC, BR, NY); idem, Estrada Nova Km 8, 25 Mar 1942, <italic>A.C. Brade 17266</italic> (RB); idem, 2200 m, 1 May 1977, <italic>J. Vasconcellos-Neto</italic> et al. <italic>s.n.</italic> (UEC); Estrada do Ponto Zero para as prateleiras, <named-content xmlns:xlink="http://www.w3.org/1999/xlink" content-type="dwc:verbatimCoordinates" xlink:type="simple"><named-content content-type="geo-json" specific-use="{&#34;type&#34;:&#34;Point&#34;,&#34;coordinates&#34;:[-44.708611,-22.370000]}" id="NCID0EK5AG" xlink:type="simple">22°22'12"S, 44°42'31"W</named-content></named-content>, 2380 m, 11 Dec 2002, <italic>R. Marquete</italic> et al. <italic>3437</italic> (RB; DNA accession 1123); Resende, West side of Mt. Itaiaia, at km 9–10 km on road from “Registro” to the shelter house, “Abrigo Rebouças”, 2100 m, 7 Nov 1965, <italic>G.G. Eiten &amp; L.T. Eiten 6682</italic> (K, SP, NY, MO, UBC, US); Estrada vicinal de acesso ao Pico das Agulhas Negras, 24 May 1996, <italic>G.F. Árbocz 2750</italic> et al. (SP, NY, UEC, WLU). <bold>Minas Gerais</bold>: Alto Caparaó, Parque Nacional do Caparaó, Trilha Tronqueira ao Pico da Bandeira, 13 Mar 2010, <italic>J.M. Silva &amp; J. Cordeiro 7543</italic> (MBM); Camanducaia, Monte Verde; idem, 3 Jun 1992, <italic>R. Simão-Bianchini 317</italic> (SPF, WLU); idem, 12 Jan 2020, <italic>R. Simão-Bianchini 2332</italic> (SP); idem, 16 Mar 1976, <italic>H.F. Leitão Filho</italic> et al. <italic>1815</italic> (UEC, SPSF, UB, WLU) idem, Serra da Mantiqueira, 11 Dec 2001, <italic>L.D. Meireles &amp; R. Balinello 770</italic> (UEC); idem, Pico do Selado, 1810 m, 17 May 2002, <italic>L.S. Kinoshita</italic> et al. <italic>72</italic> (UEC); Itamonte, Parque Nacional do Itatiaia, 20 Nov 2018, <italic>S.S. Silva</italic> et al. <italic>Itati 02</italic>, <italic>04</italic>, <italic>05</italic> (SP, WLU); idem, 21 Nov 2018, <italic>S.S. Silva</italic> et al. <italic>Itati 08</italic> (SP, WLU; DNA accession 2436); idem, Itamonte, Serra Fina, Sítio Pierre, 2100 m, 20 Jul 2005, <italic>L.D. Meireles</italic> et al. <italic>1843</italic> (SP, UEC); Idem, 4 Apr 1995, 2100 m, <italic>I. Koch &amp; L.S. Kinoshita 449</italic> (UEC); <bold>São Paulo</bold>: Campos do Jordão, Instituto Kurihara, 8 Jun 1940, <italic>G. Hashimoto 262</italic> (SP); idem, Parque Estadual Campos do Jordão, 1760 m, 8 Feb 1980, <italic>R.A.A. Barreto 48</italic> (SPSF); idem, Praia São José dos Alpes, 8 Jun 1992, <italic>E. Gianotti</italic> et al. <italic>26667</italic> (UEC); idem, 2 Aug 1980, <italic>A.A.B. Rubens 48</italic> (RB) Pindamonhangaba, P.E. de Campos do Jordão, 12 Apr 1985, <italic>M.J. Robim 277</italic> (SPSF); idem, 12 Apr 1985, <italic>C. Proença &amp; M.F. Bean 496</italic> (CEN, UB).</p></tp:treatment-sec><ref-list><ref id="B23"><mixed-citation xmlns:xlink="http://www.w3.org/1999/xlink" xlink:type="simple"><institution xlink:type="simple">ICMBio</institution> (<year>2018</year>) <source>Fauna brasileira ameaçada de extinção. In Fauna brasileira ameaçada de extinçao. Fundação Biodiversitas para a Conservação da Diversidade Biológica.</source><publisher-name>Brasília</publisher-name>, <publisher-loc>Distriro Federal</publisher-loc>, <size units="page">492 pp</size>.</mixed-citation></ref><ref id="B30"><mixed-citation xmlns:xlink="http://www.w3.org/1999/xlink" xlink:type="simple"><person-group><name name-style="western"><surname>Segadas-Vianna</surname><given-names>F</given-names></name><name name-style="western"><surname>Dau</surname><given-names>L</given-names></name></person-group> (<year>1965</year>) <source>Ecology of the Itatiaia range, southeastern Brazil.</source><publisher-name>Imprensa nacional</publisher-name>, <publisher-loc>Rio de Janeiro</publisher-loc>, <size units="page">53 pp</size>.</mixed-citation></ref><ref id="B35"><mixed-citation xmlns:xlink="http://www.w3.org/1999/xlink" xlink:type="simple"><person-group><name name-style="western"><surname>Ururahy</surname><given-names>JC</given-names></name><name name-style="western"><surname>Collares</surname><given-names>JE</given-names></name><name name-style="western"><surname>Santos</surname><given-names>MM</given-names></name><name name-style="western"><surname>Barreto</surname><given-names>RA</given-names></name></person-group> (<year>1983</year>) <article-title>Vegetação: As regiões fitoecológicas, sua natureza e seus recursos econômicos, estudo fitogeográfico. Brasil. Ministério das Minas e Energia. Projeto RadamBrasil.</article-title><source>Levantamento de Recursos Naturais</source><volume>32</volume>: <fpage>553</fpage>–<lpage>623</lpage>.</mixed-citation></ref><ref id="B2"><mixed-citation xmlns:xlink="http://www.w3.org/1999/xlink" xlink:type="simple"><person-group><name name-style="western"><surname>Berry</surname><given-names>PE</given-names></name></person-group> (<year>1989</year>) <article-title>A systematic revision of <tp:taxon-name><tp:taxon-name-part taxon-name-part-type="genus">Fuchsia</tp:taxon-name-part><tp:taxon-name-part taxon-name-part-type="infraspecific-rank">sect.</tp:taxon-name-part><tp:taxon-name-part taxon-name-part-type="section">Quelusia</tp:taxon-name-part></tp:taxon-name> (<tp:taxon-name><tp:taxon-name-part taxon-name-part-type="family">Onagraceae</tp:taxon-name-part></tp:taxon-name>).</article-title><source>Annals of the Missouri Botanical Garden</source><volume>76</volume>(<issue>2</issue>): <fpage>532</fpage>–<lpage>584</lpage>. <ext-link xlink:type="simple" ext-link-type="doi" xlink:href="10.2307/2399499">https://doi.org/10.2307/2399499</ext-link></mixed-citation></ref><ref id="B39"><mixed-citation xmlns:xlink="http://www.w3.org/1999/xlink" xlink:type="simple"><person-group><name name-style="western"><surname>Wright</surname><given-names>MA</given-names></name><name name-style="western"><surname>Ianni</surname><given-names>MD</given-names></name><name name-style="western"><surname>Costea</surname><given-names>M</given-names></name></person-group> (<year>2012</year>) <article-title>Diversity and evolution of pollen-ovule production in <italic><tp:taxon-name><tp:taxon-name-part taxon-name-part-type="genus">Cuscuta</tp:taxon-name-part></tp:taxon-name></italic> (dodders, <tp:taxon-name><tp:taxon-name-part taxon-name-part-type="family">Convolvulaceae</tp:taxon-name-part></tp:taxon-name>) in relation to floral morphology.</article-title><source>Plant Systematics and Evolution</source><volume>298</volume>(<issue>2</issue>): <fpage>369</fpage>–<lpage>389</lpage>. <ext-link xlink:type="simple" ext-link-type="doi" xlink:href="10.1007/s00606-011-0550-z">https://doi.org/10.1007/s00606-011-0550-z</ext-link></mixed-citation></ref><ref id="B26"><mixed-citation xmlns:xlink="http://www.w3.org/1999/xlink" xlink:type="simple"><person-group><name name-style="western"><surname>Mendes Júnior</surname><given-names>LO</given-names></name><name name-style="western"><surname>Antoniazzi</surname><given-names>M</given-names></name><name name-style="western"><surname>Vieira</surname><given-names>MCW</given-names></name><name name-style="western"><surname>Susemihl</surname><given-names>P</given-names></name></person-group> (<year>1991</year>) <source>Relatório Mantiqueira.</source><publisher-name>FEDAPAM (Frente de Defesa da Mantiqueira)</publisher-name>, <publisher-loc>São Paulo</publisher-loc>, <size units="page">54 pp</size>.</mixed-citation></ref><ref id="B1"><mixed-citation xmlns:xlink="http://www.w3.org/1999/xlink" xlink:type="simple"><person-group><name name-style="western"><surname>Bachman</surname><given-names>S</given-names></name><name name-style="western"><surname>Moat</surname><given-names>J</given-names></name><name name-style="western"><surname>Hill</surname><given-names>AW</given-names></name><name name-style="western"><surname>Torre</surname><given-names>J</given-names></name><name name-style="western"><surname>Scott</surname><given-names>B</given-names></name></person-group> (<year>2011</year>) <article-title>Supporting Red List threat assessments with GeoCAT: Geospatial conservation assessment tool.</article-title><source>ZooKeys</source><volume>150</volume>: <fpage>117</fpage>–<lpage>126</lpage>. <ext-link xlink:type="simple" ext-link-type="doi" xlink:href="10.3897/zookeys.150.2109">https://doi.org/10.3897/zookeys.150.2109</ext-link></mixed-citation></ref></ref-list></tp:taxon-treatment>
